# Supplementary material for: Understanding the Role of ATP Release through Connexins Hemichannels during Neurulation
Source: Int J Mol Sci. 2023 Jan 21;24(3):2159. doi: 10.3390/ijms24032159 (PMC9916920; doi:10.3390/ijms24032159)
Supplement: Supplementary file 1 [file ijms-24-02159-s001.zip]

Archive with 1 entries (1 files):
- ijms-2053205-supplementary.pdf
